# Supplementary material for: CsAGA1 and CsAGA2 Mediate RFO Hydrolysis in Partially Distinct Manner in Cucumber Fruits
Source: Int J Mol Sci. 2021 Dec 10;22(24):13285. doi: 10.3390/ijms222413285 (PMC8706097; doi:10.3390/ijms222413285)
Supplement: Supplementary file 1 [file ijms-22-13285-s001.zip]

Archive with 1 entries (1 files):
- ijms-1489613-supplementary.pdf
